# Supplementary material for: How does company misconduct affect company survival risk?—evidence from China
Source: PLoS One. 2024 Dec 5;19(12):e0306767. doi: 10.1371/journal.pone.0306767 (PMC11620407; doi:10.1371/journal.pone.0306767)
Supplement: S1 Data — (ZIP) [file pone.0306767.s001.zip]

Archive with 21 entries (21 files):
- Non-state-owned.dta
- Oscore.dta
- PSM.dta
- Small.dta
- State-owned.dta
- State-owned-full.dta
- Survival.dta
- Central-western.dta
- Cox.dta
- do.do
- Eastern.dta
- Eastern-central-western-full.dta
- High-equity.dta
- High-Low-equity-full.dta
- lagged.dta
- large.dta
- Large-small-full.dta
- logit_probit.dta
- Low-equity.dta
- mechanism1.dta
- mechanism2.dta
