# Supplementary material for: How does company misconduct affect company survival risk?—evidence from China
Source: PLoS One. 2024 Dec 5;19(12):e0306767. doi: 10.1371/journal.pone.0306767 (PMC11620407; doi:10.1371/journal.pone.0306767)
Supplement: S1 Data — (ZIP) [file pone.0306767.s001.zip › do.do]

use "Survival.dta", clear
*Descriptive Statistics of Variables:
tabstat Violate Asset Age FA Assetturn Return FL FC Assetgrow Q PB Debtass Owncon Director Act ProvNum GDP,stats(N mean sd min max)c(s) f(%9.4f)
logout ,save(table) word replace:tabstat V logasset_w Establishyear FA_1_w Assetturn_1_w Return_1_w FL_w FC_w Assetgrow_1_w Q_1_w PB_w debtass_w Shrcr1_w DirectorNumber Act ProvNum GDP, stats(N mean sd min max) c(s) f(%9.4f)

*KM estimation:
stset durat, failure(fail)
sts test Violate
sts graph,by (Violate)
sts graph, cumhaz by(Violate) 

*Clog-log survival risk model:
cap drop id
gen id=_n
sort id
expand A
gen event=1
replace event=0 if A==durat & cens==1
bysort id: gen t = _n
cloglog event Violate t, nolog
estimates store m0
esttab m0 using result.rtf, replace nogap compress s(N r2_a F p) b(%6.4f)  mtitles title("model")star(* 0.1 ** 0.05 *** 0.01)

cloglog event Violate Asset Age FA Assetturn Return FL FC Assetgrow Q PB Debtass Owncon Director Act ProvNum GDP t, nolog
estimates store m0
esttab m0 using result.rtf, replace nogap compress s(N r2_a F p) b(%6.4f)  mtitles title("model")star(* 0.1 ** 0.05 *** 0.01)

cloglog event Violate Asset Age FA Assetturn Return FL FC Assetgrow Q PB Debtass Owncon Director Act ProvNum GDP i.Year i.Ind t, nolog
estimates store m0
esttab m0 using result.rtf, replace nogap compress s(N r2_a F p) b(%6.4f)  mtitles title("model")star(* 0.1 ** 0.05 *** 0.01)

*mechanisms analysis-Investor confidence
use "mechanism1.dta"
reg Confin Violate Asset Age FA Assetturn Return FL FC Assetgrow Q PB Debtass Owncon Director Act ProvNum GDP i.Year i.Ind, r
estimates store m0
esttab m0 using result.rtf, replace nogap compress s(N r2_a F p) b(%6.4f)  mtitles title("model")star(* 0.1 ** 0.05 *** 0.01)
logit fail Violate Confin Asset Age FA Assetturn Return FL FC Assetgrow Q PB Debtass Owncon Director Act ProvNum GDP i.Year i.Ind, r
estimates store m0
esttab m0 using result.rtf, replace nogap compress s(N r2_a F p) b(%6.4f)  mtitles title("model")star(* 0.1 ** 0.05 *** 0.01)
bootstrap r(ind_eff) r(dir_eff), reps(1000):sgmediation fail, mv(Confin) iv(Violate) cv( Asset Age FA Assetturn Return FL FC Assetgrow Q PB Debtass Owncon Director Act ProvNum GDP)

*mechanisms analysis-Financing constraint 
use "mechanism2.dta"
reg KZ Violate Asset Age FA Assetturn Return FL FC Assetgrow Q PB Debtass Owncon Director Act ProvNum GDP i.Year i.Ind, r 
estimates store m0
esttab m0 using result.rtf, replace nogap compress s(N r2_a F p) b(%6.4f)  mtitles title("model")star(* 0.1 ** 0.05 *** 0.01)
logit fail Violate KZ Asset Age FA Assetturn Return FL FC Assetgrow Q PB Debtass Owncon Director Act ProvNum GDP i.Year i.Ind, r 
estimates store m0
esttab m0 using result.rtf, replace nogap compress s(N r2_a F p) b(%6.4f)  mtitles title("model")star(* 0.1 ** 0.05 *** 0.01)
bootstrap r(ind_eff) r(dir_eff), reps(1000):sgmediation fail, mv(KZ) iv(Violate) cv( Asset Age FA Assetturn Return FL FC Assetgrow Q PB Debtass Owncon Director Act ProvNum GDP)

reg SA Violate FA Assetturn Return FL FC Assetgrow Q PB Debtass Owncon Director Act ProvNum GDP i.Year i.Ind, r  
estimates store m0
esttab m0 using result.rtf, replace nogap compress s(N r2_a F p) b(%6.4f)  mtitles title("model")star(* 0.1 ** 0.05 *** 0.01) 
logit fail Violate SA FA Assetturn Return FL FC Assetgrow Q PB Debtass Owncon Director Act ProvNum GDP i.Year i.Ind, r 
estimates store m0
esttab m0 using result.rtf, replace nogap compress s(N r2_a F p) b(%6.4f)  mtitles title("model")star(* 0.1 ** 0.05 *** 0.01) 
bootstrap r(ind_eff) r(dir_eff), reps(1000):sgmediation fail, mv(SA) iv(Violate) cv(FA Assetturn Return FL FC Assetgrow Q PB Debtass Owncon Director Act ProvNum GDP)


*Endogeneity treatment
use "lagged.dta"
*Lagged regression
cap drop id
gen id=_n
sort id
expand A
gen event=1
replace event=0 if A==durat & cens==1
bysort id: gen t = _n
*lagged 1 period
cloglog event Violate_1 Asset Age FA Assetturn Return FL FC Assetgrow Q PB Debtass Owncon Director Act ProvNum GDP i.Year i.Ind t, nolog
*lagged 2 period
cloglog event Violate_2 Asset Age FA Assetturn Return FL FC Assetgrow Q PB Debtass Owncon Director Act ProvNum GDP i.Year i.Ind t, nolog
*lagged 3 period
cloglog event Violate_3 Asset Age FA Assetturn Return FL FC Assetgrow Q PB Debtass Owncon Director Act ProvNum GDP i.Year i.Ind t, nolog


use "PSM.dta"
set seed 10101
gen ranorder=runiform()
sort  ranorder
psmatch2 Violate Asset Age FA Assetturn Return FL FC Assetgrow Q PB Debtass Owncon Director Act ProvNum GDP i.Year i.Ind, outcome(fail)n(1) ate ties logit common  
psmatch2 Violate Asset Age FA Assetturn Return FL FC Assetgrow Q PB Debtass Owncon Director Act ProvNum GDP i.Year i.Ind,outcome(fail)n(4) ate ties logit common   
psmatch2 Violate Asset Age FA Assetturn Return FL FC Assetgrow Q PB Debtass Owncon Director Act ProvNum GDP i.Year i.Ind,outcome(fail) radius cal(0.01) ate ties logit common
psmatch2 Violate Asset Age FA Assetturn Return FL FC Assetgrow Q PB Debtass Owncon Director Act ProvNum GDP i.Year i.Ind,outcome(fail) llr ate ties logit common 

*Robustness test
*OScore
use "Osocre.dta"
reg OScore Violate Age FA Assetturn Return FL FC Assetgrow Q PB Debtass Owncon Director Act ProvNum GDP i.Year i.Ind, r

use "logit_probit.dta"
*logit/probit
logit fail Violate Asset Age FA Assetturn Return FL FC Assetgrow Q PB Debtass Owncon Director Act ProvNum GDP i.Year i.Ind,r
probit fail Violate Asset Age FA Assetturn Return FL FC Assetgrow Q PB Debtass Owncon Director Act ProvNum GDP i.Year i.Ind,r
*discrete time logit/probit
cap drop id
gen id=_n
sort id
expand A
gen event=1
replace event=0 if A==durat & cens==1
bysort id: gen t = _n
logit event Violate Asset Age FA Assetturn Return FL FC Assetgrow Q PB Debtass Owncon Director Act ProvNum GDP i.Year i.Ind t, nolog
probit event Violate Asset Age FA Assetturn Return FL FC Assetgrow Q PB Debtass Owncon Director Act ProvNum GDP i.Year i.Ind t, nolog

*Cox
use "Cox.dta"
stset durat, failure(fail)
stcox Violate Asset Age FA Assetturn Return FL FC Assetgrow Q PB Debtass Owncon Director Act ProvNum GDP i.Year i.Ind, nolog nohr

*Heterogeneity analysis
*State-owned and Non-state-owned
use "State-owned.dta"
gen id=_n
sort id
expand A
gen event=1
replace event=0 if A==durat & cens==1
bysort id: gen t = _n
cloglog event Violate Asset Age FA Assetturn Return FL FC Assetgrow Q PB Debtass Owncon Director ProvNum GDP i.Year i.Ind t, nolog

use "Non-state-owned.dta"
gen id=_n
sort id
expand A
gen event=1
replace event=0 if A==durat & cens==1
bysort id: gen t = _n
cloglog event Violate Asset Age FA Assetturn Return FL FC Assetgrow Q PB Debtass Owncon Director ProvNum GDP i.Year i.Ind t, nolog

use "State-owned-full.dta"
gen id=_n
sort id
expand A
gen event=1
replace event=0 if A==durat & cens==1
bysort id: gen t = _n
cloglog event Violate Violate_Act  Asset Age FA Assetturn Return FL FC Assetgrow Q PB Debtass Owncon Director Act ProvNum GDP i.Year i.Ind t, nolog


use "Large.dta"
gen id=_n
sort id
expand A
gen event=1
replace event=0 if A==durat & cens==1
bysort id: gen t = _n
cloglog event Violate Age FA Assetturn Return FL FC Assetgrow Q PB Debtass Owncon Director Act ProvNum GDP i.Year i.Ind t, nolog

use "Small.dta"
gen id=_n
sort id
expand A
gen event=1
replace event=0 if A==durat & cens==1
bysort id: gen t = _n
cloglog event Violate Age FA Assetturn Return FL FC Assetgrow Q PB Debtass Owncon Director Act ProvNum GDP i.Year i.Ind t, nolog

use "Large-small-full.dta"
gen id=_n
sort id
expand A
gen event=1
replace event=0 if A==durat & cens==1
bysort id: gen t = _n
cloglog event Violate Violate_Asset Asset Age FA Assetturn Return FL FC Assetgrow Q PB Debtass Owncon Director Act ProvNum GDP i.Year i.Ind t, nolog


use "High-equity.dta"
gen id=_n
sort id
expand A
gen event=1
replace event=0 if A==durat & cens==1
bysort id: gen t = _n
cloglog event Violate Asset Age FA Assetturn Return FL FC Assetgrow Q PB Debtass Director Act ProvNum GDP i.Year i.Ind t, nolog

use "Low-equity.dta"
gen id=_n
sort id
expand A
gen event=1
replace event=0 if A==durat & cens==1
bysort id: gen t = _n
cloglog event Violate Asset Age FA Assetturn Return FL FC Assetgrow Q PB Debtass Director Act ProvNum GDP i.Year i.Ind t, nolog

use "High-low-equity-full.dta"
gen id=_n
sort id
expand A
gen event=1
replace event=0 if A==durat & cens==1
bysort id: gen t = _n
cloglog event Violate Violate_Owncon Asset Age FA Assetturn Return FL FC Assetgrow Q PB Debtass Owncon Director Act ProvNum GDP i.Year i.Ind t, nolog


use "Eastern.dta"
gen id=_n
sort id
expand A
gen event=1
replace event=0 if A==durat & cens==1
bysort id: gen t = _n
cloglog event Violate Asset Age FA Assetturn Return FL FC Assetgrow Q PB Debtass Owncon Director Act GDP i.Year i.Ind t, nolog

use "Central-western.dta"
gen id=_n
sort id
expand A
gen event=1
replace event=0 if A==durat & cens==1
bysort id: gen t = _n
cloglog event Violate Asset Age FA Assetturn Return FL FC Assetgrow Q PB Debtass Owncon Director Act GDP i.Year i.Ind t, nolog

use "Eastern-central-western-full.dta"
gen id=_n
sort id
expand A
gen event=1
replace event=0 if A==durat & cens==1
bysort id: gen t = _n
cloglog event Violate Vioalte_ProvNum  Asset Age FA Assetturn Return FL FC Assetgrow Q PB Debtass Owncon Director Act ProvNum GDP i.Year i.Ind t, nolog
